# Supplementary material for: Membraneless Compartmentalization of Nuclear Assembly Sites during Murine Cytomegalovirus Infection
Source: Viruses. 2023 Mar 16;15(3):766. doi: 10.3390/v15030766 (PMC10053344; doi:10.3390/v15030766)
Supplement: Supplementary file 1 [file viruses-15-00766-s001.zip]

Archive with 1 entries (1 files):
- viruses-2157929-supplementary.pdf
